# Supplementary material for: Occurrence of Toxic Metals and Metalloids in Muscle and Liver of Italian Heavy Pigs and Potential Health Risk Associated with Dietary Exposure
Source: Foods. 2022 Aug 21;11(16):2530. doi: 10.3390/foods11162530 (PMC9407101; doi:10.3390/foods11162530)
Supplement: Supplementary file 1 [file foods-11-02530-s001.zip]

Archive with 1 entries (1 files):
- foods-1849095-supplementary.pdf
